# Supplementary material for: Comparative Efficacy and Safety of Weekly GLP-1/GIP Agonists vs. Weekly Insulin in Type 2 Diabetes: A Network Meta-Analysis of Randomized Controlled Trials
Source: Biomedicines. 2024 Aug 23;12(9):1943. doi: 10.3390/biomedicines12091943 (PMC11428590; doi:10.3390/biomedicines12091943)
Supplement: Supplementary file 1 [file biomedicines-12-01943-s001.zip]

Archive with 1 entries (1 files):
- biomedicines-3154906-supplementary.pdf
